# Supplementary material for: Randomized Controlled Trial of Probiotic PS128 in Children with Tourette Syndrome
Source: Nutrients. 2021 Oct 21;13(11):3698. doi: 10.3390/nu13113698 (PMC8619307; doi:10.3390/nu13113698)
Supplement: Supplementary file 1 [file nutrients-13-03698-s001.zip]

Archive with 1 entries (1 files):
- nutrients-1415712-supplementary.pdf
